# Supplementary material for: Acoustic tracheal rupture provides insights into larval mosquito respiration
Source: Sci Rep. 2020 Feb 11;10:2378. doi: 10.1038/s41598-020-59321-8 (PMC7012908; doi:10.1038/s41598-020-59321-8)
Supplement: Supplementary file 2 — Dataset 1. [file 41598_2020_59321_MOESM2_ESM.xlsx]

## Sheet: specimin 1
Specimin 1	image 4
instar	4th
Body Dimensions
	Diameter	Radius	length	volume
Head	0.8	0.4		0.268082
Thorax	1.2	0.6		0.904778
Abdomen	0.66	0.33	3.64	1.24531
Siphon	0.4	0.2	0.83	0.104301
				2.52247
DTT Dimensions	0.04	0.02	3.64	0.00457416
total for 2				0.00914831
Bubble 1	0.43	0.215		0.0416297
Bubble 2	0.24	0.12		0.00723822
Bubble 3		0		0
Bubble 4		0		0
Total				0.048868
Bubble expansion	4.34175
Bubble as percentage of body volume			0.019373
Trachea as percentage of body			0.00362672

## Sheet: specimin 2
Specimin 2	image 39
instar	4th
Body Dimensions
	Diameter	Radius	length	volume
Head	1.1	0.55		0.696909
Thorax	1.26	0.63		1.04739
Abdomen	0.8	0.4	3.83	1.92517
Siphon	0.41	0.205	0.9	0.118823
				3.78829
DTT Dimensions	0.04	0.02	3.83	0.00481292
total for 2				0.00962583
Bubble 1	0.41	0.205		0.0360869
Bubble 2	0.28	0.14		0.011494
Bubble 3	0.08	0.04		0.000268082
Bubble 4	0.09	0.045		0.000381703
Total				0.0482307
Bubble expansion	4.01055
Bubble as percentage of body volume			0.0127315
Trachea as percentage of body			0.00254094

## Sheet: specimin 3
Specimin 3	image 36
instar	2nd
Body Dimensions
	Diameter	Radius	length	volume
Head	0.98	0.49		0.492807
Thorax	1.2	0.6		0.904778
Abdomen	0.77	0.385	3.15	1.46684
Siphon	0.45	0.225	0.75	0.119282
				2.9837
DTT Dimensions	0.03	0.015	3.15	0.0022266
total for 2				0.0044532
Bubble 1	0.3	0.15		0.0141372
Bubble 2	0.39	0.195		0.0310593
Bubble 3	0.09	0.045		0.000381703
Bubble 4		0		0
Total				0.0455782
Bubble expansion	9.23492
Bubble as percentage of body volume			0.0152757
Trachea as percentage of body			0.00149251

## Sheet: specimin 4
Specimin 4	image 35
instar	2nd
Body Dimensions
	Diameter	Radius	length	volume
Head	0.71	0.355		0.187402
Thorax	0.9	0.45		0.381703
Abdomen	0.51	0.255	3.01	0.614888
Siphon	0.22	0.11	0.35	0.0133046
				1.1973
DTT Dimensions	0.03	0.015	3.01	0.00212764
total for 2				0.00425528
Bubble 1	0.38	0.19		0.0287309
Bubble 2	0.11	0.055		0.000696909
Bubble 3	0.09	0.045		0.000381703
Bubble 4		0		0
Total				0.0298095
Bubble expansion	6.00529
Bubble as percentage of body volume			0.0248973
Trachea as percentage of body			0.00355407

## Sheet: specimin 5
Specimin 5	image 19
instar	4th
Body Dimensions
	Diameter	Radius	length	volume
Head	1.25	0.625		1.02265
Thorax	1.55	0.775		1.94981
Abdomen	0.9	0.45	4.01	2.55105
Siphon	0.41	0.205	0.72	0.0950582
				5.61858
DTT Dimensions	0.04	0.02	4.01	0.00503911
total for 2	0.04		0	0.0100782
Bubble 1	0.39	0.195		0.0310593
Bubble 2	0.31	0.155		0.0155985
Bubble 3	0.27	0.135		0.010306
Bubble 4		0		0
Total				0.0569638
Bubble expansion	4.65217
Bubble as percentage of body volume			0.0101385
Trachea as percentage of body			0.00179373

## Sheet: specimin 6
Specimin 6	image 9
instar	4th
Body Dimensions
	Diameter	Radius	length	volume
Head	0.98	0.49		0.492807
Thorax	1.56	0.78		1.9878
Abdomen	0.8	0.4	3.46	1.73918
Siphon	0.45	0.225	0.7	0.11133
				4.33112
DTT Dimensions	0.04	0.02	3.46	0.00434796
total for 2	0.04		0	0.00869592
Bubble 1	0.49	0.245		0.0616008
Bubble 2	0.24	0.12		0.00723822
Bubble 3	0.08	0.04		0.000268082
Bubble 4	0.07	0.035		0.000179594
Total				0.0692867
Bubble expansion	6.96773
Bubble as percentage of body volume			0.0159974
Trachea as percentage of body			0.00200778

## Sheet: specimin 7
Specimin 7	image 834-7
instar	3rd
Body Dimensions
	Diameter	Radius	length	volume
Head	0.9	0.45		0.381703
Thorax	1.1	0.55		0.696909
Abdomen	0.6	0.3	3.54	1.00091
Siphon	0.4	0.2	0.7	0.0879645
				2.16749
DTT Dimensions	0.04	0.02	3.54	0.00444849
total for 2	0.04		0	0.00889698
Bubble 1	0.42	0.21		0.0387924
Bubble 2		0		0
Bubble 3		0		0
Bubble 4		0		0
Total				0.0387924
Bubble expansion	3.36017
Bubble as percentage of body volume			0.0178974
Trachea as percentage of body			0.00410474

## Sheet: specimin 8
Specimin 8	image 516-8
instar	4th
Body Dimensions
	Diameter	Radius	length	volume
Head	1.05	0.525		0.606131
Thorax	1.35	0.675		1.28825
Abdomen	0.8	0.4	4.15	2.08602
Siphon	0.41	0.205	0.9	0.118823
				4.09922
DTT Dimensions	0.04	0.02	4.15	0.00521504
total for 2	0.04		0	0.0104301
Bubble 1	0.56	0.28		0.0919522
Bubble 2		0		0
Bubble 3		0		0
Bubble 4		0		0
Total				0.0919522
Bubble expansion	7.81606
Bubble as percentage of body volume			0.0224317
Trachea as percentage of body			0.00254441

## Sheet: specimin 9
Specimin 9	image 257-12
instar	4th
Body Dimensions
	Diameter	Radius	length	volume
Head	0.82	0.41		0.288695
Thorax	1.2	0.6		0.904778
Abdomen	0.7	0.35	3.92	1.50859
Siphon	0.4	0.2	0.7	0.0879645
				2.79003
DTT Dimensions	0.04	0.02	3.92	0.00492601
total for 2	0.04		0	0.00985203
Bubble 1	0.5	0.25		0.0654498
Bubble 2		0		0
Bubble 3		0		0
Bubble 4		0		0
Total				0.0654498
Bubble expansion	5.64328
Bubble as percentage of body volume			0.0234585
Trachea as percentage of body			0.00353116

## Sheet: specimin 10
Specimin 10	image 947-1
instar	4th
Body Dimensions
	Diameter	Radius	length	volume
Head	1.02	0.51		0.555647
Thorax	1.29	0.645		1.124
Abdomen	0.8	0.4	3.87	1.94527
Siphon	0.4	0.2	0.9	0.113097
				3.73802
DTT Dimensions	0.04	0.02	3.87	0.00486318
total for 2	0.04		0	0.00972636
Bubble 1	0.4	0.2		0.0335103
Bubble 2		0		0
Bubble 3		0		0
Bubble 4		0		0
Total				0.0335103
Bubble expansion	2.44531
Bubble as percentage of body volume			0.00896472
Trachea as percentage of body			0.00260201

[truncated: 30 more sheets: specimin 11, specimin 12, specimin 13, specimin 14, Specimin 15, specimin 16, specimin 17, specimin 18, specimine 19, Specimine 20, Specimin 21, Specimin 22, Specimin 23, Specimin 24, Specimin 25, Specimin 26, Specimin 27, Specimin 28, specimin 29, Specimin 30 …]
